# Supplementary material for: Artificial Intelligence for Non-Invasive Prediction of Molecular Signatures in Spinal Metastases: A Systematic Review
Source: Bioengineering (Basel). 2025 Jul 23;12(8):791. doi: 10.3390/bioengineering12080791 (PMC12383027; doi:10.3390/bioengineering12080791)
Supplement: Supplementary file 1 [file bioengineering-12-00791-s001.zip]

Archive with 1 entries (1 files):
- bioengineering-3721688-supplementary.pdf
